# Supplementary material for: Improving the Efficacy and Accessibility of Intracranial Viral Vector Delivery in Non-Human Primates
Source: Pharmaceutics. 2022 Jul 8;14(7):1435. doi: 10.3390/pharmaceutics14071435 (PMC9323200; doi:10.3390/pharmaceutics14071435)
Supplement: Supplementary file 1 [file pharmaceutics-14-01435-s001.zip]

Archive with 1 entries (1 files):
- pharmaceutics-1783359-supplementary.pdf
